# Supplementary material for: RNA Polymerase Activity and Specific RNA Structure Are Required for Efficient HCV Replication in Cultured Cells
Source: PLoS Pathog. 2010 Apr 29;6(4):e1000885. doi: 10.1371/journal.ppat.1000885 (PMC2861710; doi:10.1371/journal.ppat.1000885)
Supplement: Table S1 — Oligonucleotides used for construction. (0.04 MB XLS) [file ppat.1000885.s004.xls]

## Sheet: Sheet2
Table S1. Oligonucleotides used for construction.
Mutant		Sequence
Primers used for the construction of expression plasmids
JFH-1 RdRP	Forward	5’-AATCTAGAATGTCATACTCCTGGACCGGCGCTCTAATCACTCCCTGTAGCCCCG -3’
	Reverse	5’-AAACTCGAGATGATGATGATGATGATGGCGGGGTCGGGCGCGCGACA-3’
J6CF RdRP	Forward	5’-AATCTAGAATGTCATACTCCTGGACCGGCGCTCTAATCACTCCTTGTAGTCCCG -3’
	Reverse	5’-AAACTCGAGATGATGATGATGATGATGGCGGGGTCGGGCACGCGACA-3’
		(Underlined sequences are modified for codon optimization in E. coli.)
Primers used for mutagenesis
J6CF Q377R	Forward	5’-CTGTGGCGCTGGGCCCACGTGGCCGCCGCAGATAC-3’
	Reverse	5’-GTATCTGCGGCGGCCACGTGGGCCCAGCGCCACAG-3’
J6CF A450S	Forward	5’-CTTTGAGATGTACGGATCCGTGTACTCCGTGAGTC-3’
	Reverse	5’-GACTCACGGAGTACACGGATCCGTACATCTCAAAG-3’
J6CF S455N	Forward	5’-GCGGTGTACTCCGTGAATCCCTTGGACCTCCCAG-3’
	Reverse	5’-CTGGGAGGTCCAAGGGATTCACGGAGTACACCGC-3’
J6CF R517K	Forward	5’-CTCCCGTGGGGGGAAAGCGGCCGTTTGC-3’
	Reverse	5’-GCAAACGGCCGCTTTCCCCCCACGGGAG-3’
J6CF Y561F	Forward	5’-GCGGGGGCGACATTTTTCACAGCGTGTCGCGTG-3’
	Reverse	5’-CACGCGACACGCTGTGAAAAATGTCGCCCCCGC-3’
JFH-1 D318A	Forward	5’-CAATGCTGGTATGCGGCGCTGACCTAGTAGTCATC-3’
	Reverse	5’-GATGACTACTAGGTCAGCGCCGCATACCAGCATTG-3’
JFH-1 R377Q	Forward	5’-TTGGGCCCGCAGGGCCGCCGCAG-3’
	Reverse	5’-CTGCGGCGGCCCTGCGGGCCCAA-3’
JFH-1 S450A	Forward	5’-CAACTTTGAGATGTATGGAGCAGTATACTCCGTGAATC-3’
	Reverse	5’-GATTCACGGAGTATACTGCTCCATACATCTCAAAGTTG-3’
JFH-1 N455S	Forward	5’-CAGTATACTCCGTGAGCCCTTTGGACCTTCCAG-3’
	Reverse	5’-CTGGAAGGTCCAAAGGGCTCACGGAGTATACTG-3’
JFH-1 K517R	Forward	5’-TCCCGTGGAGGGAGAGCGGCCGTTTGC-3’
	Reverse	5’-GCAAACGGCCGCTCTCCCTCCACGGGA-3’
JFH-1 F561Y	Forward	5’-GGCGGGGGCGACATTTATCACAGCGTGTCGC-3’
	Reverse	5’-GCGACACGCTGTGATAAATGTCGCCCCCGCC-3’
JFH-1 F561I	Forward	5’-GCCGGCGGGGGCGACATTATTCACAGCGTGTCGCGC-3’
	Reverse	5’-GCGCGACACGCTGTGAATAATGTCGCCCCCGCCGGC-3’
Primers used for the replicon and full-length HCV constructs
J6CF Q377R	Forward	5’-TGGGCCCACGGGGCCGCCGCAGATACTAC-3’
	Reverse	5’-TGCGGCGGCCCCGTGGGCCCAGCGCCACA-3’
J6CF A450S	Forward	5’-TGTACGGATCAGTGTACTCCGTGAGTCCCTTG-3’
	Reverse	5’-GGAGTACACTGATCCGTACATCTCAAAGTTGAGG-3’
J6CF S455N	Forward	5’-TACTCCGTGAATCCCTTGGACCTCCCAGC-3’
	Reverse	5’-GTCCAAGGGATTCACGGAGTACACCGCTCC-3’
J6CF R517K	Forward	5’-GTGGGGGGAAAGCGGCCGTTTGCGGTCGA-3’
	Reverse	5’-ACGGCCGCTTTCCCCCCACGGGAGATGAG-3’
J6CF Y561F	Forward	5’-GGCGACATTTTTCACAGCGTGTCGCGTGC-3’
	Reverse	5’-CACGCTGTGAAAAATGTCGCCCCCGCCGG-3’
JFH-1 K517R	Forward	5’-GTGGAGGGAGAGCGGCCGTTTGCGGCCGA-3’
	Reverse	5’-ACGGCCGCTCTCCCTCCACGGGAGATGAG-3’
JFH-1 F561I	Forward	5’-GCGACATTATTCACAGCGTGTCGCGCGCC-3’
	Reverse	5’-ACACGCTGTGAATAATGTCGCCCCCGCCGG-3’
JFH-1 F561Y	Forward	5’-GCGACATTTATCACAGCGTGTCGCGCGCC-3’
	Reverse	5’-ACACGCTGTGATAAATGTCGCCCCCGCCGG-3’
JFH-1 S571L	Forward	5’-GACCCCGCTTATTACTCTTCGGCCTACTCC-3’
	Reverse	5’-GAAGAGTAATAAGCGGGGTCGGGCGCGCGA-3’
JFH-1 3XSL2m	Forward	5’-CTAGCTGTGATAGGTCCGTGAGCCGCATG-3’
	Reverse	5’-CACGGACCTATCACAGCTAGCCGTGACTAG 3’
JFH-1 VR-J6	Forward	5’-CTCCATAGCTAACTGTCCCTTTTTTTTTTTTTTTTTT-3’
	Reverse	5’-AAGGGACAGTTAGCTATGGAG-3’
JFH-1 polyU-J6	Forward	5’-CTCCATAGCTAACTGTTCCTTTTTTTTTTTTTTTTTT-3’
	Reverse	5’-AAGGAACAGTTAGCTATGGAG-3’
JFH-1 VRm1	Forward	5’-GGTAGGCCTTTTCCTACTCCCCGCTCGGT-3’
	Reverse	5’-GAGTAGGAAAAGGCCTACCCCTACGAAAAG-3’
JFH-1 VRm2	Forward	5’-GCGGCACACATTAGGTACACTCCATAGCTAAC-3’
	Reverse	5’- AGTGTACCTAATGTGTGCCGCTCTACCGAG-3’
JFH-1 VRm3	Forward	5’-CACACACTAGCTACACTCCATAGCTAACTGTT-3’
	Reverse	5’-TATGGAGTGTAGCTAGTGTGTGCCGCTCTAC-3’
JFH-1 VRm4	Forward	5’-TAGCTAACTGTCCCTTTTTTTTTTTTTTTTTTTT-3’
	Reverse	5’-AAAAAAAAAGGGACAGTTAGCTATGGAGTGTAC-3’
JFH-1 VR-J6m1	Forward	5’-GGTAGGCCTCTTCCTACTCCCCGCTCGGT-3’
	Reverse	5’-GAGTAGGAAGAGGCCTACCCCTACAAAAAG-3’
JFH-1 VR-J6m2	Forward	5’-GCGGCACACACTAGCTACACTCCATAGCTAAC-3’
	Reverse	5’-AGTGTAGCTAGTGTGTGCCGCTCTACCGAG-3’
JFH-1 VR-J6m3	Forward	5’-CACACATTAGGTACACTCCATAGCTAACTGTC-3’
	Reverse	5’-TATGGAGTGTACCTAATGTGTGCCGCTCTAC-3’
JFH-1 VR-J6m4	Forward	5’-TAGCTAACTGTTCCTTTTTTTTTTTTTTTTTTTT-3’
	Reverse	5’-AAAAAAAAAAGGAACAGTTAGCTATGGAGTGTAG-3’
H77S Y561F	Forward	5’-GGAGACATTTTTCACAGCGTGTCTCATGCC-3’
	Reverse	5’-CACGCTGTGAAAAATGTCTCCCCCGCTGTA-3’
H77S GND	Forward	5'-ATGCTCGTGTGTGGCAACGACTTAGTCGTTA-3'
	Reverse	5'TAACGACTAAGTCGTTGCCACACACGAGCAT-3'
N Y561F	Forward	5’-GGGAGACATTTTTCACAGCCTGTCTCGTGC-3’
	Reverse	5’-GGCTGTGAAAAATGTCTCCCCCGCTGTAGC-3’
		(Underlined nucleotides are the introduced mutagenic positions.)
